# Supplementary material for: Eicosapentaenoic Acid Influences the Lipid Profile of an In Vitro Psoriatic Skin Model Produced with T Cells
Source: Biomolecules. 2023 Sep 19;13(9):1413. doi: 10.3390/biom13091413 (PMC10526348; doi:10.3390/biom13091413)
Supplement: Supplementary file 1 [file biomolecules-13-01413-s001.zip]

Archive with 1 entries (1 files):
- biomolecules-2585202-supplementary.pdf
